# Supplementary material for: Periconceptional Maternal Protein Intake from Animal and Plant Sources and the Impact on Early and Late Prenatal Growth and Birthweight: The Rotterdam Periconceptional Cohort
Source: Nutrients. 2022 Dec 14;14(24):5309. doi: 10.3390/nu14245309 (PMC9785913; doi:10.3390/nu14245309)
Supplement: Supplementary file 1 [file nutrients-14-05309-s001.zip]

Archive with 1 entries (1 files):
- nutrients-2057068-supplementary.pdf
